# Supplementary material for: Predicting clinical outcomes using cancer progression associated signatures
Source: Oncotarget. 2021 Apr 13;12(8):845–58. doi: 10.18632/oncotarget.27934 (PMC8057277; doi:10.18632/oncotarget.27934)
Supplement: Supplementary file 2 [file oncotarget-12-845-s002.xlsx]

## Sheet: Panel_metrics
Supplementary Table 1:Details of all 142 CPAS panel metrics describing the name, region, motif and how the metric is calculated
Metric Number	Metric Name	Region	Motif1	Motif Definition	Calculation	Count Metric4	Standed Metric5	Ti-Tv Metric6	Codon-Context7	Synonymous /Non-Syn8
1	variants in VCF	g	NA	Total number of SNVs in the genome	#SNVs	X
2	cds:CDS Variants	cds	NA	Total number of SNVs within the cds	#CDS	X
3	cds:ADAR_W-A- A>G at MC3 %	cds	W-A-	% of A>G motif SNVs that are at MC3	#motif_A>G_MC3/#motif_A>G		X		X
4	cds:ADAR_W-A- T>C at MC2 %	cds	W-A-	% of T>C motif SNVs that are at MC2	#motif_T>C_MC2/#motif_T>C		X		X
5	cds:ADAR_W-A- non-syn %	cds	W-A-	% of motif SNVs that correspond to non-synonymous changes	#motif_nonsyn/#motif					X
6	g:ADAR_W-A- A>G + T>C %	g	W-A-	% of motif SNVs that are A>G or T>C	(#motif_ A>G + #motif_T>C)/#motif			X
7	cds:A3G_C-C- MC3 %	cds	C-C-	% of motif SNVs that are at MC3	#motif_MC3/#motif				X
8	cds:A3G_C-C- C>T at MC1 %	cds	C-C-	% of C>T motif SNVs that are at MC1	#motif_C>T_MC1/#motif_C>T		X		X
9	cds:A3G_C-C- G>T %	cds	C-C-	% of G-strand motif SNVs that are G>T	#motif_G>T/#motif_Gstrand		X
10	nc:A3G_C-C- C>T + G>A nc %	nc	C-C-	% (of all non-coding SNVs) of motif SNVs that are transitions	#nc_motif_Ti/#nc_motif			X
11	cds:A3B_T-C-W Ti %	cds	T-C-W	% of all cds SNVs that are transition motif SNVs	#motif_Ti/#CDS			X
12	cds:A3B_T-C-W MC1 %	cds	T-C-W	% of motif SNVs that are at MC1	#motif_MC1/#motif				X
13	cds:A3B_T-C-W G non-syn %	cds	T-C-W	% of G-strand motif SNVs that are non-synonymous	#motif_Gstrand_nonsyn/#motif_Gstrand		X			X
14	cds:A3B_T-C-W MC3 non-syn %	cds	T-C-W	% of MC3 motif SNVs that are non-synonymous	#motif_MC3_nonsyn/#motif_MC3				X	X
15	cds:A3B_T-C-W G>A motif %	cds	T-C-W	% of motif SNVs that are G>A	#motif_G>A/#motif		X	X
16	cds:Primary Deaminase %	cds	All primary deaminse2	% of all cds SNVs that are present at a "primary deaminase" motif	(#ADAR + #AID + #A3G + #A3B)/#CDS
17	cds:All G total	cds	NA	Number of SNVs that are at a G	#G	X
18	cds:All G %	cds	NA	% of all SNVs that are at a G	#G/#CDS
19	cds:All C Ti/Tv %	cds	NA	% of all C cds SNVs that are transitions	#C_Ti/#C		X	X
20	cds:All A non-syn %	cds	NA	% of all A genomic SNVs that are non-synonymous	#A_nonsyn/#A		X			X
21	g:CG total	g	CG	Number of SNVs at C or G	#C + #G	X
22	g:C>A + G>T %	g	NA	% of all genomic SNVs that are C>A or G>T	(#C>A + #G>T)/#SNVs			X
23	g:C>G + G>C %	g	NA	% of all genomic SNVs that are C>G or G>C	(#C>G + #G>C)/#SNVs			X
24	cds:Other MC3 %	cds	Non-Primary Deaminase3	% of "Other" motif SNVs that are MC3	#other_MC3/#other				X
25	cds:Other MC3 C %	cds	Non-Primary Deaminase3	% of "Other" MC3 motif SNVs that are at C	#other_Cstrand_MC3/#other_MC3		X		X
26	cds:Other G MC3 Ti/Tv %	cds	Non-Primary Deaminase3	% of "Other" G strand MC3 motif SNVs that are transitions	#other_Gstrand_MC3_Ti/#other_Gstrand_MC3		X	X	X
27	cds:AIDb_WR-C-G G non-syn %	cds	WR-C-G	% of G-strand motif SNVs that are non-synonymous	#motif_Gstrand_nonsyn/#motif_Gstrand		X			X
28	cds:AIDc_WR-C-GS %	cds	WR-C-GS	% of all cds SNVs that are motif SNVs	#motif/#CDS
29	cds:AIDc_WR-C-GS MC3 %	cds	WR-C-GS	% of motif SNVs that are at MC3	#motif_MC3/#motif				X
30	g:AIDc_WR-C-GS Hits	g	WR-C-GS	Number of motif SNVs	#motif	X
31	cds:AIDd_WR-C-Y %	cds	WR-C-Y	% of all cds SNVs that are motif SNVs	#motif/#CDS
32	cds:AIDd_WR-C-Y G>C %	cds	WR-C-Y	% of G-strand motif SNVs that are G>C	#motif_G>C/#motif_Gstrand		X	X
33	cds:AIDd_WR-C-Y C>A cds %	cds	WR-C-Y	% (of all cds SNVs) that are C>A motif SNVs	#motif_C>A/#CDS		X	X
34	cds:AIDe_WR-C-GW Hits	cds	WR-C-GW	Number of motif SNVs	#motif	X
35	cds:AIDh_WR-C-T G>A at MC2 cds %	cds	WR-C-T	% (of all cds SNVs) of G>A SNVs that are at MC2	#motif_G>A_MC2/#CDS		X	X	X
36	g:AIDh_WR-C-T C>A + G>T g %	g	WR-C-T	% (of all genomic SNVs) of motif SNVs that are C>A or G>T	(#C>A + #G>T)/#SNVs			X
37	cds:ADARb_W-A-Y MC2 %	cds	W-A-Y	% of motif SNVs that are at MC2	#motif_MC2/#motif				X
38	nc:ADARb_W-A-Y %	nc	W-A-Y	% (of all non-coding SNVs) that are motif SNVs	#nc_motif/#nc_SNVs
39	nc:ADARb_W-A-Y A>G + T>C nc %	nc	W-A-Y	% (of all non-coding SNVs) of motif SNVs that are A>G or T>C	(#nc_motif_A>G + #nc_motif_T>C )/#nc_SNVs			X
40	cds:ADARc_SW-A-Y MC2 %	cds	SW-A-Y	% of motif SNVs that are at MC2	#motif_MC2/#motif				X
41	cds:ADARc_SW-A-Y T>C cds %	cds	SW-A-Y	% (of all cds SNVs) that are T>C motif SNVs	#motif_T>C/#CDS		X	X
42	nc:ADARc_SW-A-Y A>G + T>C nc %	nc	SW-A-Y	% (of all non-coding SNVs) of motif SNVs that are A>G or T>C	(#nc_motif_A>G + #nc_motif_T>C )/#nc_SNVs			X
43	cds:ADARf_SW-A- MC2 %	cds	SW-A-	% of motif SNVs that are at MC2	#motif_MC2/#motif				X
44	cds:ADARh_W-A-S T>C %	cds	W-A-S	% of T motif SNVs that are T>C	#motif_T>C/#CDS		X
45	g:ADARk_CW-A- A>G + T>C g %	g	CW-A-	% (of all genomic SNVs) of motif SNVs that are A>G or T>C	(#motif_A>G or #motif_T>C)/#motif			X
46	g:ADARn_-A-WA A>G + T>C %	g	-A-WA	% (of all genomic SNVs) of motif SNVs that are A>G or T>C	(#motif_A>G or #motif_T>C)/#motif			X
47	cds:ADARp_-A-WT T>A motif %	cds	-A-WT	% of motif SNVs that are T>A	#motif_T>A/#motif		X	X
48	cds:ADARp_-A-WT A>G at MC2 cds %	cds	-A-WT	% (of all cds SNVs) of A>G SNVs that are at MC2	#motif_A>G_MC2/#CDS		X	X	X
49	cds:A3Gb_-C-G G>A MC2 Hits	cds	-C-G	Number of G>A motif SNVs at MC2 positions	#motif_G>A_MC2	X	X	X	X
50	cds:A3Gb_-C-G MC1 %	cds	-C-G	% of motif SNVs that are at MC1	#motif_MC1/#motif				X
51	cds:A3Gb_-C-G G>A at MC2 motif %	cds	-C-G	% of motif SNVs that are G>A and at MC2	#motif_G>A_MC2/#motif		X	X	X
52	cds:A3Gc_C-C-GW C>T motif %	cds	C-C-GW	% of motif SNVs that are C>T	#motif_C>T/#motif		X	X
53	cds:A3Ge_SC-C-GS %	cds	SC-C-GS	% of all cds SNVs that are motif SNVs	#motif/#CDS
54	cds:A3Gi_SG-C-G MC2 %	cds	SG-C-G	% of motif SNVs that are at MC2	#motif_MC2/#motif				X
55	cds:A3Gi_SG-C-G non-syn %	cds	SG-C-G	% of motif SNVs that correspond to non-synonymous changes	#motif_nonsyn/#motif					X
56	cds:A3Gn_YYC-C-S C>T %	cds	YYC-C-S	% of C-strand motif SNVs that are C>T	#motif_C>T/#motif_Cstrand		X	X
57	cds:A3Gn_YYC-C-S C>T at MC3 cds %	cds	YYC-C-S	% (of all cds SNVs) of C>T SNVs that are at MC3	#motif_C>T_MC3/#CDS		X	X	X
58	cds:A3Go_TC-C-G MC1 non-syn %	cds	TC-C-G	% of C>T motif SNVs that are non-synonymous	#motif_MC1_nonsyn/#motif_MC1		X	X		X
59	cds:A3Bf_ST-C-G Ti %	cds	ST-C-G	% (of all cds SNVs) of motif SNVs that are transitions	#motif_Ti/#CDS			X
60	cds:A3Bj_RT-C-G Ti %	cds	RT-C-G	% (of all cds SNVs) of motif SNVs that are transitions	#motif_Ti/#CDS			X
61	g:A3Bj_RT-C-G C>T + G>A g %	g	RT-C-G	% (of all genomic SNVs) of motif SNVs that are transitions	#motif_Ti/#SNVs			X
62	cds:A3F_T-C- C>A %	cds	T-C-	% of C-strand motif SNVs that are C>A	#motif_C>A/#motif_Cstrand		X	X
63	cds:A3F_T-C- G>C %	cds	T-C-	% of G-strand motif SNVs that are G>C	#motif_G>C/#motif_Gstrand		X	X
64	g:A3F_T-C- Hits	g	T-C-	Number of motif SNVs	#motif	X
65	cds:A1_-C-A G>A at MC3 cds %	cds	-C-A	% (of all cds SNVs) of G>A motif SNVs that are at MC3	#motif_G>A_MC3/#CDS		X	X	X
66	cds:2Gen1_-C-C MC2 %	cds	-C-C	% of motif SNVs that are at MC2	#motif_MC2/#motif				X
67	cds:2Gen1_-C-C C>T at MC1 %	cds	-C-C	% of C>T motif SNVs that are at MC1	#motif_C>T_MC1/#motif_C>T		X	X	X
68	cds:2Gen1_-C-C C>A %	cds	-C-C	% of C-strand motif SNVs that are C>A	#motif_C>A/#motif_Cstrand		X	X
69	cds:2Gen1_-C-C G>T at MC1 %	cds	-C-C	% of G>T motif SNVs that are at MC1	#motif_G>T_MC1/#motif_G>T		X	X	X
70	cds:2Gen1_-C-T MC3 non-syn %	cds	-C-T	% of MC3 motif SNVs that are non-synonymous	#motif_MC3_nonsyn/#motif_MC3				X	X
71	g:2Gen1_-C-T %	g	-C-T	% of all genomic SNVs that are motif SNVs	#motif/#SNVs
72	g:2Gen1_-C-T C>G + G>C g %	g	-C-T	% (of all genomic SNVs) of motif SNVs that are C>G or G>C	(#motif_C>G + #motif_G>C)/#SNVs			X
73	nc:2Gen1_-C-T C>A + G>T nc %	nc	-C-T	% (of all non-coding SNVs) of motif SNVs that are C>A or G>T	(#nc_motif_C>A + #nc_motif_G>T)/#nc_SNVs			X
74	cds:2Gen2_G-C- Hits	cds	G-C-	Number of motif SNVs	#motif	X
75	cds:2Gen2_A-C- MC3 %	cds	A-C-	% of motif SNVs that are at MC3	#motif_MC3/#motif				X
76	nc:2Gen2_A-C- C>T + G>A nc %	nc	A-C-	% (of all non-coding SNVs) of motif SNVs that are transitions	#nc_motif_Ti/#nc_SNVs			X
77	g:ADAR_2Gen1_-T-T A>T + T>A %	g	-T-T	% (of all genomic SNVs) of motif SNVs that are A>T or T>A	(#motif_ A>T + #motif_T>A)/#motif			X
78	cds:ADAR_2Gen2_A-T- A>C at MC1 motif %	cds	A-T-	% of motif SNVs that are A>C and MC1	#motif_A>C_MC1/#motif		X	X	X
79	cds:ADAR_2Gen2_T-T- %	cds	T-T-	% of all cds SNVs that are motif SNVs	#motif/#CDS
80	cds:ADAR_2Gen2_G-T- MC2 %	cds	G-T-	% of motif SNVs that are at MC2	#motif_MC2/#motif				X
81	g:ADAR_2Gen2_G-T- A>T + T>A %	g	G-T-	% (of all genomic SNVs) of motif SNVs that are A>T or T>A	(#motif_ A>T + #motif_T>A)/#motif			X
82	cds:3Gen1_-C-CA Ti %	cds	-C-CA	% of all cds SNVs that are transition motif SNVs	#motif_Ti/#CDS			X
83	cds:3Gen1_-C-CA Ti C:G %	cds	-C-CA	% of transition motif SNVs that are on the C strand	#motif_Ti_Cstrand/#motif_Ti		X	X
84	cds:3Gen1_-C-CT C>T at MC2 cds %	cds	-C-CT	% (of all cds SNVs) that are C>T MC2 motif SNVs	#motif_C>T_MC2/#CDS		X	X	X
85	cds:3Gen1_-C-GT G>A motif %	cds	-C-GT	% of motif SNVs that are G>A	#motif_G>A/#motif		X	X
86	cds:3Gen1_-C-TC C>T at MC3 %	cds	-C-TC	% of C>T motif SNVs that are at MC3	#motif_C>T_MC3/#motif_C>T		X	X	X
87	cds:3Gen1_-C-TC C>T cds %	cds	-C-TC	% (of all cds SNVs) that are C>T motif SNVs	#motif_C>T/#CDS		X	X
88	g:3Gen1_-C-TC C>T + G>A g %	g	-C-TC	% (of all genomic SNVs) of motif SNVs that are transitions	#motif_Ti/#motif			X
89	cds:3Gen1_-C-CC C>T at MC1 motif %	cds	-C-CC	% of motif SNVs that are C>T and MC1	#motif_C>T_MC1/#motif_C>T		X	X	X
90	cds:3Gen1_-C-GC MC2 %	cds	-C-GC	% of motif SNVs that are at MC2	#motif_MC2/#motif				X
91	cds:3Gen1_-C-AG G Ti/Tv %	cds	-C-AG	% of G-strand motif SNVs that are transitions	#motif_Gstrand_Ti/#motif_Gstrand		X	X
92	cds:3Gen1_-C-TG G non-syn %	cds	-C-TG	% of G-strand motif SNVs that are to non-synonymous changes	#motif_Gstrand_nonsyn/#motif_Gstrand		X			X
93	cds:3Gen1_-C-CG G>A at MC3 %	cds	-C-CG	% of G>A motif SNVs that are at MC3	#motif_G>A_MC3/#motif_G>A		X	X	X
94	cds:3Gen2_T-C-T G>A at MC2 %	cds	T-C-T	% of G>A motif SNVs that are at MC2	#motif_G>A_MC2/#motif_G>A		X	X	X
95	cds:3Gen2_C-C-T MC3 %	cds	C-C-T	% of motif SNVs that are at MC3	#motif_MC3/#motif				X
96	cds:3Gen2_G-C-T %	cds	G-C-T	% of all cds SNVs that are motif SNVs	#motif/#CDS
97	cds:3Gen2_G-C-T C:G %	cds	G-C-T	% of motif SNVs that are on the C strand	#motif_Cstrand/#motif		X
98	cds:3Gen2_G-C-T C>A motif %	cds	G-C-T	% of motif SNVs that are C>A	#motif_C>A/#motif		X	X
99	g:3Gen2_G-C-T %	g	G-C-T	% of all genomic SNVs that are motif SNVs	#motif/#SNVs
100	cds:3Gen2_A-C-C MC2 %	cds	A-C-C	% of motif SNVs that are at MC2	#motif_MC2/#motif				X
101	cds:3Gen2_A-C-C non-syn %	cds	A-C-C	% of motif SNVs that correspond to non-synonymous changes	#motif_nonsyn/#motif					X
102	g:3Gen2_A-C-C C>A + G>T g %	g	A-C-C	% (of all genomic SNVs) of motif SNVs that are C>A or G>T	(#motif_C>A + #motif_G>T)/#SNVs			X
103	cds:3Gen2_T-C-C MC1 %	cds	T-C-C	% of motif SNVs that are at MC1	#motif_MC1/#motif				X
104	cds:3Gen2_T-C-C MC3 %	cds	T-C-C	% of motif SNVs that are at MC3	#motif_MC3/#motif				X
105	cds:3Gen2_C-C-C MC3 %	cds	C-C-C	% of motif SNVs that are at MC3	#motif_MC3/#motif				X
106	cds:3Gen2_A-C-G MC2 non-syn %	cds	A-C-G	% of MC2 motif SNVs that are non-synonymous	#motif_MC2_nonsyn/#motif_MC2				X	X
107	cds:3Gen2_T-C-G Ti/Tv %	cds	T-C-G	% of motif SNVs that are transitions	#motif_Ti/#motif			X
108	g:3Gen2_T-C-G C>T + G>A g %	g	T-C-G	% (of all genomic SNVs) of motif SNVs that are transitions	#motif_Ti/#SNVs			X
109	cds:3Gen3_AT-C- G>A at MC2 %	cds	AT-C-	% of G>A motif SNVs that are at MC2	#motif_G>A_MC2/#motif_G>A		X	X	X
110	cds:3Gen3_AT-C- C:G %	cds	AT-C-	% of motif SNVs that are on the C strand	#motif_Cstrand/#motif		X
111	cds:3Gen3_AG-C- MC2 %	cds	AG-C-	% of motif SNVs that are at MC2	#motif_MC2/#motif				X
112	cds:3Gen3_TT-C- C>A at MC1 motif %	cds	TT-C-	% of motif SNVs that are C>A and MC1	#motif_C>A_MC1/#motif_C>A		X	X	X
113	cds:3Gen3_TG-C- G>A %	cds	TG-C-	% of G-strand motif SNVs that are G>A	#motif_G>A/#motif_Gstrand		X	X
114	cds:3Gen3_TG-C- G Ti/Tv %	cds	TG-C-	% of G-strand motif SNVs that are transitions	#motif_Gstrand_Ti/#motif_Gstrand		X	X
115	g:3Gen3_CA-C- C>T + G>A g %	g	CA-C-	% (of all genomic SNVs) of motif SNVs that are transitions	(#motif_C>T + #motif_G>A)/#SNVs			X
116	cds:3Gen3_CT-C- MC3 %	cds	CT-C-	% of motif SNVs that are at MC3	#motif_MC3/#motif				X
117	cds:3Gen3_CT-C- G non-syn %	cds	CT-C-	% of G-strand motif SNVs that are non-synonymous	#motif_Gstrand_nonsyn/#motif_Gstrand		X			X
118	cds:3Gen3_CT-C- C>T at MC1 motif %	cds	CT-C-	% of motif SNVs that are C>T and MC1	#motif_C>T_MC1/#motif_C>T		X	X	X
119	g:3Gen3_GA-C- C>A + G>T g %	g	GA-C-	% (of all genomic SNVs) of motif SNVs that are C>A or G>T	(#motif_C>A + #motif_G>T)/#SNVs			X
120	cds:3Gen3_GG-C- non-syn %	cds	GG-C-	% of motif SNVs that correspond to non-synonymous changes	#motif_nonsyn/#motif					X
121	cds:ADAR_3Gen1_-A-AT Ti %	cds	-A-AT	% (of all cds SNVs) of motif SNVs that are transitions	#motif_Ti/#CDS			X
122	cds:ADAR_3Gen1_-A-CA %	cds	-A-CA	% of all cds SNVs that are motif SNVs	#motif/#CDS
123	cds:ADAR_3Gen1_-A-CC A>G cds %	cds	-A-CC	% (of all cds SNVs) that are A>G motif SNVs	#motif_A>G/#CDS		X	X
124	cds:ADAR_3Gen2_C-A-C T>G at MC3 cds %	cds	C-A-C	% (of all cds SNVs) of T>G SNVs and at MC3	#motif_T>G_MC3/#CDS		X	X	X
125	cds:ADAR_3Gen2_G-A-C non-syn %	cds	G-A-C	% of motif SNVs that correspond to non-synonymous changes	#motif_nonsyn/#motif					X
126	cds:ADAR_3Gen3_AC-A- A>G cds %	cds	AC-A-	% (of all cds SNVs) that are A>G motif SNVs	#motif_A>G/#CDS		X	X
127	cds:ADAR_3Gen3_CA-A- Ti %	cds	CA-A-	% (of all cds SNVs) of motif SNVs that are transitions	#motif_Ti/#CDS			X
128	cds:ADAR_3Gen3_CT-A- A>G motif %	cds	CT-A-	% of motif SNVs that are A>G	#motif_A>G/#motif		X	X
129	cds:4Gen3_AC-C-T Ti/Tv %	cds	AC-C-T	% of motif SNVs that are transitions	#motif_Ti/#motif			X
130	cds:4Gen3_AG-C-T MC1 non-syn %	cds	AG-C-T	% of MC1 motif SNVs that are non-synonymous	#motif_MC1_nonsyn/#motif_MC1				X	X
131	cds:4Gen3_AG-C-T G>A at MC1 motif %	cds	AG-C-T	% of motif SNVs that are G>A and MC1	#motif_G>A_MC1/#motif		X	X	X
132	cds:4Gen3_CA-C-C %	cds	CA-C-C	% of all cds SNVs that are motif SNVs	#motif/#CDS
133	cds:4Gen3_CA-C-C MC1 %	cds	CA-C-C	% of motif SNVs that are at MC1	#motif_MC1/#motif				X
134	cds:4Gen3_CT-C-C C>T at MC1 %	cds	CT-C-C	% of C>T motif SNVs that are at MC1	#motif_C>T_MC1/#motif_C>T		X	X	X
135	cds:4Gen3_GC-C-A %	cds	GC-C-A	% of all cds SNVs that are motif SNVs	#motif/#CDS
136	cds:4Gen3_GC-C-C C>T at MC2 %	cds	GC-C-C	% of C>T motif SNVs that are at MC2	#motif_C>T_MC2/#motif_C>T		X	X	X
137	g:4Gen3_GG-C-G C>T + G>A g %	g	GG-C-G	% (of all genomic SNVs) of motif SNVs that are C>T or G>A	#motif_Ti/#SNVs			X
138	cds:4Gen3_TA-C-C non-syn %	cds	TA-C-C	% of motif SNVs that correspond to non-synonymous changes	#motif_nonsyn/#motif					X
139	cds:4Gen3_TG-C-T Ti C:G %	cds	TG-C-T	% of transition motif SNVs that are on the C strand	#motif_Ti_Cstrand/#motif_Ti		X	X
140	cds:4Gen3_TT-C-C %	cds	TT-C-C	% of all cds SNVs that are motif SNVs	#motif/#CDS
141	cds:4Gen3_TT-C-T %	cds	TT-C-T	% of all cds SNVs that are motif SNVs	#motif/#CDS
142	g:ADAR_4Gen3_AG-A-G A>C + T>G %	g	AG-A-G	% (of all genomic SNVs) of motif SNVs that are A>C or T>G	(#motif_A>C + #motif_T>G)/#SNVs			X
1	Motifs are defined with the convention of mutated base surrounded by hyphens. The AID motif, WR-C-, has the C mutated, or a G mutated on the opposite strand.
2	Primary Deaminase SNVs are defined as SNVs corresponding to the motifs of AID (WR-C-) , ADAR(W-A-), A3B(T-C-W) or A3G(C-C-).
3	Non-Primary Deminase variants are the set of variants that do not correspond to one of the four primary Deaminase motifs
4	Count Metric - metric relates to a specific SNV count, and is not presented as a percentage
5	Stranded Metric - Metric relates to particular strand, either forward or reverse. Forward strand correspond to mutations at C or A bases, reverse strand corresponds to mutations at G or T bases.
6	Ti-Tv Metric - Metric directly relates to Transition and/or Transversion mutations
7	Codon Contect - Metric relates to codon context, ei MC!, MC2 or MC3 mutations.
8	Synonymous/Non-Syn - Metric relates to the synonymouse or non-synonymouse nature of mutations
